# Supplementary material for: Investigating Knee Joint Proprioception and Its Impact on Limits of Stability Using Dynamic Posturography in Individuals with Bilateral Knee Osteoarthritis—A Cross-Sectional Study of Comparisons and Correlations
Source: J Clin Med. 2023 Apr 7;12(8):2764. doi: 10.3390/jcm12082764 (PMC10146398; doi:10.3390/jcm12082764)
Supplement: Supplementary file 1 [file jcm-12-02764-s001.zip]

Archive with 2 entries (2 files):
- jcm-2296747-supplementary.sav
- KNEE OA Data in SPSS.sav
